# Supplementary material for: Serum proteomic profiling of major depressive disorder
Source: Transl Psychiatry. 2015 Jul 14;5(7):e599–. doi: 10.1038/tp.2015.88 (PMC5068719; doi:10.1038/tp.2015.88)
Supplement: Supplementary Table 1 [file tp201588x2.xls]

## Sheet: Blad1
Supplemental Table 1. Overview of all measured analytes in NESDA with Myriad RBM Discovery MAP 250+
number	Analyte abbreviation	Analyte full name	Swiss protein number	In analysis (1=yes, 0=no)*
1	6Ckine	6Ckine	O00585	1
2	APN	Adiponectin	Q15848	1
3	AgRP	Agouti-Related Protein	O00253	0
4	AldRed	Aldose Reductase	P15121	1
5	AACT	Alpha-1-Antichymotrypsin	P01011	1
6	AAT	Alpha-1-Antitrypsin	P01009	1
7	A1Micro	Alpha-1-microglobulin	P02760	1
8	A2Macro	Alpha-2-Macroglobulin	P01023	1
9	AFP	Alpha-Fetoprotein	P02771	0
10	AR	Amphiregulin	P15514	0
11	ANG	Angiogenin	P03950	1
12	ANG2	Angiopoietin-2	O15123	1
13	ACE	Angiotensin-Converting Enzyme	P12821	1
14	ATG	Angiotensinogen	P01019	1
15	ApoLpA	Apolipoprotein(a)	P08519	1
16	ApoA1	Apolipoprotein A-I	P02647	1
17	ApoA2	Apolipoprotein A-II	P02652	1
18	ApoA4	Apolipoprotein A-IV	P06727	1
19	ApoB	Apolipoprotein B	P04114	1
20	ApoC1	Apolipoprotein C-I	P02654	1
21	ApoC3	Apolipoprotein C-III	P02656	1
22	ApoD	Apolipoprotein D	P05090	1
23	ApoE	Apolipoprotein E	P02649	1
24	ApoH	Apolipoprotein H	P02749	1
25	AXL	AxL Receptor Tyrosine Kinase	P30530	1
26	BAFF	B cell-activating factor	Q9Y275	1
27	BLC	B Lymphocyte Chemoattractant	O43927	0
28	B2M	Beta-2-Microglobulin	P61769	1
29	BTC	Betacellulin	P35070	0
30	BDNF	Brain-Derived Neurotrophic Factor	P23560	1
31	Cpep	C-peptide	P01308	1
32	CRP	C-Reactive protein	P02741	1
33	CA125	Cancer Antigen 125	Q8WXI7	0
34	CA153	Cancer Antigen 15-3	P15941	1
35	CA199	Cancer Antigen 19-9	Q9BXJ9	0
36	CA724	Cancer Antigen 72-4	-	0
37	CEA	Carcinoembryonic Antigen	P06731	1
38	CathD	Cathepsin D	P07339	1
39	CD5L	CD5 Antigen-like	O43866	1
40	CD40	CD 40 antigen	Q6P2H9	1
41	CD40L	CD 40 Ligand	P29965	1
42	Calb	Calbindin	P05937	0
43	CFib	Cellular Fibronectin	P02751	1
44	HCC4	Chemokine CC-4	O15467	1
45	CgA	Chromogranin-A	P10645	1
46	CNTF	Ciliary neurotrophic factor	P26441	0
47	CLU	Clusterin	P10909	1
48	Col4	Collagen IV	P02462 (a1), P08572 (a2), Q01955 (a3), P53420 (a4), P29400 (a5), Q14031 (a6)	1
49	C3	Complement C3	P01024	1
50	CFHR1	Complement Factor H – Related Protein 1	Q03591	1
51	Cortisol	Cortisol	-	1
52	CKMB	Creatine Kinase-MB	P12277, P06732	1
53	CysC	Cystatin-C	P01034	1
54	ESel	E-Selectin	P16581	1
55	ENRAGE	EN-RAGE	P80511	1
56	ENG	Endoglin	P17813	1
57	ES	Endostatin	P39060	1
58	Eotax1	Eotaxin -1	P51671	1
59	Eotax2	Eotaxin-2	O00175	1
60	Eotax3	Eotaxin-3	Q9Y258	0
61	EGF	Epidermal growth factor	P01133	1
62	EGFR	Epidermal Growth Factor Receptor	P00533	1
63	EPR	Epiregulin	O14944	0
64	EpCAM	Epithelial cell adhesion molecule	P16422	0
65	ENA78	Epithelial-Derived Neutrophil-Activating Protein 78	P42830	1
66	Ezrin	Ezrin	P15311	0
67	Fact7	Factor VII	P08709	1
68	FASLG	FASLG (FAS) receptor	P25445	1
69	FasL	Fas ligand	P48023	0
70	FABPA	Fatty Acid-Binding Protein, adipocyte	P15090	1
71	FABPH	Fatty Acid-Binding Protein, heart	P05413	0
72	FABPL	Fatty Acid-Binding Protein, liver	P07148	0
73	FRTN	Ferritin	P02794, P02792	1
74	FetA	Fetuin A	P02765	1
75	FBG	Fibrinogen	P02671, P02675, P02679	0
76	FGF4	Fibroblast Growth Factor 4	P08620	0
77	FGFB	Fibroblast Growth Factor-basic	P09038	0
78	Fib1C	Fibulin-1C	P23142	1
79	FSH	Follicle Stimulating Hormone	P01225, P01215	1
80	Gal3	Galectin-3	P17931	1
81	GSN	Gelsolin	P06396	1
82	Glucagon	Glucagon	P01275	0
83	GLP1t	Glucagon-like Peptide 1 total	P01275	0
84	GLP1a	Glucagon-like Peptide 1 active	P01275	0
85	G6Pi	Glucose 6 Phosphate Isomerase	P06744	1
86	GSTM1	Glutathione S-Transferase mu	P09488	0
87	GSTa	Glutathione S-Transferase alpha	P08263	1
88	GCSF	Granulocyte Colony-Stimulating Factor	P09919	0
89	GMCSF	Granulocyte-Macrophage Colony-Stimulating Factor	P04141	0
90	GH	Human growth hormone	P01241	1
91	GROa	Growth-Regulated alpha protein	P09341	1
92	HE4	HE4	Q14508	0
93	HP	Haptoglobin	P00738	1
94	HSP60	Heat Shock Protein 60	P10809	0
95	HBEGF	Heparin-binding EGF-like growth factor	Q99075	0
96	HGF	Hepatocyte Growth Factor	P14210	1
97	HGFR	Hepatocyte Growth Factor receptor	P08581	1
98	HPN	Hepsin	P05981	1
99	HCG	Human Chorionic Gonadotropin beta	P01233	0
100	HER2	Human Epidermal Growth Factor Receptor 2	P04626	1
101	IgA	Immunoglobulin A	-	1
102	IgE	Immunoglobulin E	-	0
103	IgM	Immunoglobulin M	-	1
104	INS	Insulin	P01308	1
105	IGFBP1	Insulin-like Growth Factor-Binding Protein 1	P08833	1
106	IGFBP2	Insulin like growth factor binding protein 2	P18065	1
107	IGFBP3	Insulin-like Growth Factor-Binding Protein 3	P17936	1
108	IGFBP4	Insulin-like Growth Factor Binding Protein 4	P22692	1
109	IGFBP5	Insulin-like Growth Factor Binding Protein 5	P24593	1
110	IGFBP6	Insulin-like Growth Factor Binding Protein 6	P24592	1
111	ICAM1	Intercellular Adhesion Molecule 1	P05362	1
112	IFNg	Interferon gamma	P01579	0
113	IP10	Interferon gamma Induced Protein 10	P02778	1
114	ITAC	Interferon-inducible T-cell alpha chemoattractant	O14625	0
115	IL1a	Interleukin-1 alpha	P01583	0
116	IL1b	Interleukin-1 beta	P01584	0
117	IL1ra	IL-1 receptor antagonist	P18510	1
118	IL2	Interleukin-2	P60568	0
119	IL2RA	Interleukin-2 receptor alpha	P01589	1
120	IL3	Interleukin 3	P08700	0
121	IL4	Interleukin 4	P05112	0
122	IL5	Interleukin 5	P05113	0
123	IL6	Interleukin 6	P05231	0
124	IL6R	Interleukin-6 receptor	P08887	1
125	IL6Rb	Interleukin-6 receptor subunit beta	P40189	1
126	IL7	Interleukin-7	P13232	0
127	IL8	Interleukin 8	P10145	1
128	IL10	Interleukin-10	P22301	0
129	IL12p40	Interleukin-12 p40	P29460	1
130	IL12p70	Interleukin-12 p70	P29459	0
131	IL13	Interleukin-13	P35225	0
132	IL15	Interleukin-15	P40933	0
133	IL16	Interleukin-16	Q14005	1
134	IL17	Interleukin-17	Q16552	0
135	IL18	Interleukin-18	Q14116	1
136	IL23	Interleukin-23	Q9NPF7	1
137	I309	Human CC chemokine I-309	P22362	0
138	KLK5	Kallikrein 5	Q9Y337	1
139	KLK7	Kallikrein 7	P49862	0
140	KIM 1	Kidney Injury Molecule-1	Q96D42	0
141	LGL	Lactoylglutathione lyase	Q04760	1
142	LAPTGF1	Latency-Associated Peptide of Transforming Growth Factor beta	P01137	1
143	LOX1	Lectin-like Oxidized Low-density Lipoprotein Receptor 1	P78380	1
144	leptin	Leptin	P41159	1
145	LH	Lutenizing Hormone	P01229, P01215	1
146	MICA	MHC class I chain-related protein A	Q29983	0
147	MCSF	Macrophage colony-stimulating factor	P09603	1
148	MDC	Macrophage-Derived Chemokine	O00626	1
149	MIP1a	Macrophage Inflammatory Protein-1 alpha	P10147	0
150	MIP1b	Macrophage Inflammatory Protein-1 beta	P13236	1
151	MIP3a	Macrophage Inflammatory Protein-3 alpha	P78556	0
152	MIF	Macrophage Migration Inhibitory Factor	P14174	1
153	MIP3b	Macrophage inflammatory protein 3 beta	Q99731	1
154	MSP	Macrophage stimulating protein	P26927	1
155	MDALDL	Malondialdehyde-oxidixed LDL	-	0
156	Maspin	Maspin	P36952	0
157	MMP1	Matrix Metalloproteinase-1	P03956	1
158	MMP3	Matrix Metalloproteinase-3	P08254	1
159	MMP7	Matrix Metalloproteinase-7	P09237	1
160	MMP9	Matrix Metalloproteinase-9	P14780	0
161	MMP9tot	Matrix Metalloproteinase-9 tot	P14780	1
162	MMP10	Matrix Metalloproteinase-10	P09238	1
163	MSLN	Mesothelin	Q13421	1
164	MCP1	Monocyte Chemotactic Protein 1	P13500	1
165	MCP2	Monocyte Chemotactic Protein 2	P80075	1
166	MCP3	Monocyte Chemotactic Protein 3	P80098	0
167	MCP4	Monocyte Chemotactic Protein 4	Q99616	1
168	MIG	Monokine Induced by Gamma Interferon	Q07325	1
169	MPIF1	Myeloid Progenitor Inhibitory Factor 1	P55773	1
170	MPO	Myeloperoxidase	P05164	1
171	MB	Myoglobin	P02144	1
172	NTproBNP	N -terminal prohormone of brain natriuretic peptide	P16860	1
173	NGFb	Nerve Growth Factor beta	P01138	0
174	NSE	Neuron-Specific Enolase	P09104	1
175	NrCAM	Neuronal Cell Adhesion Molecule	Q92823	1
176	NP1	Neuropilin-1	O14786	1
177	NGAL	Neutrophil Gelatinase-Associated Lipocalin	P80188	1
178	OPN	Osteopontin	P10451	1
179	OPG	Osteoprotegerin	O00300	1
180	PPP	Pancreatic Polypeptide	P01298	1
181	PG1	pepsinogen	O95576	1
182	PYY	Peptide YY	P10082	0
183	PSAT1	Phosphoserine Aminotransferase	Q9Y617	1
184	PLGF	Placenta Growth Factor	P49763	0
185	PAI1	Plasminogen Activator Inhibitor 1	P05121	1
186	PDGFBB	Platelet-derived growth factor	P01127	1
187	Progest	Progesterone	-	1
188	Proinsint	Proinsulin, intact	P01308	0
189	Proins tot	Proinsulin, total	P01308	0
190	PRL	prolactin	P01236	1
191	Prost	Prostasin	Q16651	1
192	PSAF	Prostate Specific Antigen (Free)	P07288	0
193	PS100A4	Protein S100-A4	P26447	0
194	PARC	Pulmonary and Activation-Regulated Chemokine	P55774	1
195	RAGE	Receptor for Advanced Glycosylation End products	Q15109	1
196	ErbB3	Receptor tyrosine-protein kinase erbB-3	P21860	1
197	Resistin	Resistin	Q9HD89	1
198	S100B	S100 calcium-binding protein B	P04271	0
199	STF	Serotransferrin	P02787	1
200	SAP	Serum Amyloid P-Component	P02743	1
201	SHBG	Sex hormone-binding globulin	P04278	1
202	Sortilin	Sortilin	Q99523	1
203	SCCA1	Squamous Cell Carcinoma Antigen-1	P29508	0
204	SCF	Stem Cell Factor	P21583	1
205	SDF1	Stromal cell-derived factor-1	P48061	1
206	SOD1	Superoxide Dismutase-1	P00441	1
207	RANTES	T-Cell-Specific Protein RANTES	P13501	1
208	THP	Tamm-Horsfall protein	P07911	1
209	TNC	Tenascin C	P24821	1
210	Testosterone	Testosterone	-	1
211	TN	Tetranectin	P05452	1
212	TM	Thrombomodulin	P07204	1
213	TSP1	Thrombospondin-1	P07996	1
214	TG	Thyroglobulin	P01266	1
215	TSH	Thyroid stimulating hormone	P01215, P01222	1
216	TBG	Thyroxine-Binding Globulin	P05543	1
217	TIMP1	Tissue Inhibitor of Metalloproteinases 1 (TIMP-1)	P01033	1
218	TPA	Tissue type Plasminogen activator	P00750	1
219	TRAILR3	Tumor Necrosis Factor-related Apoptosis-inducing Ligand Receptor 3	O14798	1
220	TGFa	Transforming Growth Factor alpha	P01135	0
221	TGFb3	Transforming growth factor beta-3	P10600	0
222	TTR	Transthyretin	P02766	1
223	TFF3	Trefoil factor 3	Q07654	1
224	TNFR1	Tumor Necrosis Factor Receptor I	P19438	1
225	TNFa	Tumor Necrosis Factor alpha	P01375	0
226	TNFb	Tumor Necrosis Factor beta	P01374	0
227	TNFR2	Tumor necrosis factor receptor 2	P20333	1
228	TIE2	Tyrosine kinase with Ig and EGF homology domains 2	Q02763	1
229	UPA	Urokinase-type Plasminogen Activator	P00749	1
230	UPAR	Urokinase-type plasminogen activator receptor	Q03405	1
231	VCAM1	Vascular Cell Adhesion Molecule-1	P19320	1
232	VEGF	Vascular Endothelial Growth Factor	P15692	1
233	VEGFC	Vascular Endothelial Growth Factor C	P49767	1
234	VEGFR1	Vascular Endothelial Growth Factor Receptor 1	P17948	0
235	VEGFR2	Vascular Endothelial Growth Factor Receptor 2	P35968	1
236	VEGFB	Vascular endothelial growth factor B	P49765	0
237	VEGFD	Vascular endothelial growth factor D	O43915	0
238	VEGFR3	Vascular endothelial growth factor receptor 3	P35916	1
239	VDBP	Vitamin D-binding protein	P02774	1
240	VKDPS	Vitamin K-Dependent Protein S	P07225	1
241	VN	Vitronectin	P04004	1
242	vWF	von Willebrand Factor	P04275	1
243	YKL40	YKL-40	P36222	1
243				171
* analytes were excluded from the analyses if they had more than 30% missing data.
