# Supplementary material for: Serum proteomic profiling of major depressive disorder
Source: Transl Psychiatry. 2015 Jul 14;5(7):e599–. doi: 10.1038/tp.2015.88 (PMC5068719; doi:10.1038/tp.2015.88)
Supplement: Supplementary Table 2 [file tp201588x3.xls]

## Sheet: supplemental table 2 - full
Supplemental Table 2. Results of stepwise regression models for the association between MDD status (cMDD, rMDD and controls) and all 171 log10 transformed analytes
Linear regression models per analyte
independent variable: MDD status: current MDD, remitted MDD, healthy controls (reference)
dependent variable: each of the log10-transformed analytes
All analyses were adjusted for: batch (via ComBat), age, sexe.
Other potential confounders were selected for each analyte using a stepwise linear regression based on BIC criteria: etnicity, research center, smoking, alcohol intake, body mass index, physical activity, corticosteroid use, anti-inflammatory medication use, sex hormone use, treatment for diabetes, and cardiovascular medication use
n=1589
		current MDD compared to controls (reference)					remitted MDD compared to controls (reference)					current MDD compared to remitted (reference)					BIC selected covariates per model (1=selected, 0=not selected)
	analyte full name	regression coefficient	standard error	t	p	q	regression coefficient	standard error	t	p	q	regression coefficient	standard error	t	p	q	sexe	age	etnicity	research center	smoking	bmi	alcohol	physical activity	corticosteroids	sex hormone use	anti-inflammatory drug use	diabetes	cardiovascular medication
1	6Ckine	0.00413273	0.00458017	0.902308	0.367031	0.679949	0.00280698	0.00488313	0.574832	0.565487	0.964908	0.00132575	0.00435716	0.304269	0.760963	0.89691	1	1	1	1	1	1	0	0	0	0	0	0	1
2	Adiponectin	-0.000841055	0.0123831	-0.0679196	0.945858	0.980253	-0.000417892	0.0133336	-0.0313413	0.975001	0.98826	-0.000423163	0.0117034	-0.0361572	0.971162	0.991161	1	1	1	0	1	1	1	0	1	1	1	0	1
3	Aldose Reductase	-0.0024752	0.00665999	-0.371651	0.710202	0.867461	0.00120694	0.00711116	0.169725	0.865248	0.98826	-0.00368214	0.00633209	-0.581504	0.560984	0.843278	1	1	0	1	1	1	0	0	0	0	0	0	0
4	Alpha-1-Antichymotrypsin	0.0180647	0.00670091	2.69586	0.00709533	0.151663	0.0100108	0.00715418	1.39929	0.161922	0.936649	0.00805393	0.00636965	1.26442	0.206265	0.607657	1	1	0	1	1	1	1	0	0	0	0	0	0
5	Alpha-1-Antitrypsin	0.0166636	0.00574186	2.90212	0.00375801	0.0918029	0.00387779	0.00611409	0.634238	0.526018	0.964908	0.0127858	0.00548514	2.33099	0.0198796	0.282269	1	1	1	1	1	0	1	1	0	1	0	1	1
6	Alpha-1-microglobulin	0.0100186	0.00518854	1.93092	0.053673	0.300731	-0.000340222	0.0055359	-0.0614574	0.951003	0.98826	0.0103589	0.0049223	2.10448	0.0354952	0.372305	1	1	0	1	1	1	0	0	1	1	1	1	1
7	Alpha-2-Macroglobulin	-0.00238125	0.00654862	-0.363627	0.716185	0.868565	-0.0112157	0.00700788	-1.60044	0.1097	0.936649	0.00883447	0.00626573	1.40997	0.158746	0.578417	1	1	0	1	0	1	0	0	1	0	0	0	0
8	Angiogenin	0.018946	0.00634343	2.98671	0.00286353	0.0918029	0.0200976	0.00677185	2.96782	0.00304445	0.2603	-0.00115164	0.00603065	-0.190965	0.848578	0.917377	1	1	0	1	1	1	1	0	0	0	0	1	1
9	Angiopoietin-2	-0.0260927	0.0107853	-2.41929	0.0156634	0.191318	-0.0298901	0.0115145	-2.59588	0.00952263	0.523599	0.00379746	0.0102553	0.370293	0.711214	0.89691	1	1	0	1	1	1	0	0	0	1	0	1	1
10	Angiotensin-Converting Enzyme	-0.0119325	0.00796483	-1.49815	0.134296	0.436729	-0.0150939	0.00853473	-1.76852	0.077167	0.936649	0.00316138	0.00764105	0.413736	0.679123	0.886287	1	1	0	1	0	0	0	0	1	1	0	0	1
11	Angiotensinogen	-0.0183729	0.0447413	-0.410647	0.681387	0.851655	-0.0429387	0.0477819	-0.89864	0.368982	0.936649	0.0245658	0.0428754	0.572957	0.566755	0.843278	1	1	0	1	0	1	0	1	0	1	0	0	1
12	Apolipoprotein(a)	-0.00136205	0.032231	-0.0422592	0.966297	0.984689	0.0449292	0.0345142	1.30176	0.193188	0.936649	-0.0462913	0.030883	-1.49893	0.134093	0.547519	1	1	1	1	0	0	0	0	0	1	1	0	0
13	Apolipoprotein A-I	0.00447214	0.00482008	0.927814	0.353646	0.679949	0.00148004	0.00512923	0.28855	0.772964	0.98826	0.0029921	0.00457741	0.653666	0.513423	0.843278	1	1	0	1	1	1	1	1	1	1	1	0	1
14	Apolipoprotein A-II	0.0056295	0.00488627	1.15211	0.249452	0.609376	0.000749217	0.00523207	0.143197	0.886153	0.98826	0.00488029	0.00467774	1.0433	0.296969	0.715236	1	1	0	1	0	1	1	0	0	1	0	1	0
15	Apolipoprotein A-IV	0.0189766	0.00902513	2.10264	0.0356552	0.260357	0.00848827	0.00962459	0.881936	0.377946	0.936649	0.0104884	0.00861984	1.21677	0.223874	0.607657	1	1	0	1	1	0	0	1	0	1	0	1	0
16	Apolipoprotein B	0.0053344	0.00846437	0.630218	0.528644	0.804452	0.000766268	0.00901677	0.0849825	0.932286	0.98826	0.00456813	0.00804922	0.567524	0.570439	0.843278	1	1	1	1	1	1	0	0	1	1	0	1	1
17	Apolipoprotein C-I	0.00251023	0.00577655	0.434555	0.663945	0.851655	-0.0030283	0.00626194	-0.483604	0.628734	0.969934	0.00553853	0.00553825	1.00005	0.317439	0.74359	1	1	1	0	0	0	1	0	0	1	0	1	1
18	Apolipoprotein C-III	0.00672207	0.00840716	0.799566	0.424083	0.739982	0.00108946	0.00896678	0.121499	0.903311	0.98826	0.00563262	0.00806183	0.698677	0.484857	0.83748	1	1	1	1	0	1	1	1	0	1	0	0	1
19	Apolipoprotein D	0.0189924	0.00638247	2.97571	0.00296771	0.0918029	0.0157292	0.00681971	2.30643	0.0212157	0.604647	0.00326315	0.00611128	0.533955	0.593448	0.845664	1	1	1	1	0	1	1	0	1	1	0	1	0
20	Apolipoprotein E	-0.00547397	0.0133127	-0.411184	0.680994	0.851655	0.00343941	0.0141956	0.242288	0.808589	0.98826	-0.00891338	0.0126431	-0.705001	0.480914	0.83748	1	1	1	1	1	1	0	0	0	1	1	1	0
21	Apolipoprotein H	0.0108998	0.00700315	1.55642	0.11981	0.426824	0.00581339	0.00744796	0.780534	0.435194	0.949063	0.00508643	0.00667259	0.762288	0.446003	0.80706	1	1	1	1	1	1	0	1	0	0	0	1	1
22	AxL Receptor Tyrosine Kinase	-0.00275664	0.00906082	-0.304237	0.760987	0.880371	-0.005372	0.00964948	-0.556714	0.577802	0.964908	0.00261536	0.00862742	0.303145	0.76182	0.89691	1	1	0	1	1	1	1	1	0	1	0	1	0
23	B cell-activating factor	0.0021062	0.00602707	0.349457	0.726793	0.875222	-0.00704522	0.00642961	-1.09575	0.273357	0.936649	0.00915142	0.00572555	1.59835	0.110166	0.526386	1	1	0	1	1	1	1	0	1	1	0	0	1
24	Beta-2-Microglobulin	0.00656394	0.00656943	0.999164	0.317868	0.642931	0.00514381	0.00709174	0.725324	0.468361	0.949063	0.00142013	0.00622127	0.228269	0.819466	0.917377	1	1	0	0	1	1	0	0	1	0	0	0	1
25	Brain-Derived Neurotrophic Factor	-0.000269096	0.0106774	-0.0252023	0.979897	0.991422	0.020577	0.0114007	1.80488	0.0712839	0.936649	-0.0208461	0.0101541	-2.05296	0.0402408	0.382288	1	1	0	1	1	1	0	0	0	1	0	1	0
26	C-peptide	0.00682015	0.0112602	0.605685	0.544812	0.804452	-0.0123465	0.0120228	-1.02692	0.304616	0.936649	0.0191666	0.0107697	1.77968	0.0753216	0.464996	1	1	0	1	0	1	1	1	0	1	1	1	1
27	C-Reactive protein	-0.00202017	0.0294761	-0.0685357	0.945368	0.980253	-0.0439051	0.0317039	-1.38485	0.166294	0.936649	0.0418849	0.027971	1.49744	0.134478	0.547519	1	1	1	0	1	1	0	1	1	1	0	0	0
28	Cancer Antigen 15-3	-0.00969027	0.0139186	-0.696211	0.486399	0.780571	0.0132505	0.0150145	0.882514	0.377633	0.936649	-0.0229408	0.0132025	-1.73761	0.0824749	0.470107	1	1	1	0	1	1	0	0	0	1	0	1	0
29	Carcinoembryonic Antigen	0.0319034	0.0161389	1.9768	0.0482381	0.299458	0.0127575	0.0171864	0.742301	0.458016	0.949063	0.0191459	0.0154155	1.24199	0.214424	0.607657	1	1	1	1	1	0	1	1	0	1	0	0	0
30	Cathepsin D	0.0156487	0.00672994	2.32523	0.0201862	0.21574	0.00226598	0.00715719	0.316602	0.751587	0.98826	0.0133827	0.00641119	2.0874	0.0370128	0.372305	1	1	1	1	1	1	1	1	0	0	0	1	1
31	CD5 Antigen-like	-0.00298453	0.00965838	-0.30901	0.757355	0.880371	-0.00357859	0.0102855	-0.347925	0.727943	0.98826	0.000594055	0.00919432	0.0646111	0.948492	0.982982	1	1	0	1	1	1	1	1	0	1	0	0	0
32	CD 40 antigen	-0.0123781	0.00578734	-2.13882	0.0326034	0.253418	-0.00453805	0.00617944	-0.734379	0.462827	0.949063	-0.00784003	0.00550228	-1.42487	0.154393	0.578417	1	1	0	1	1	1	0	0	0	1	0	0	0
33	CD 40 Ligand	0.0156554	0.0223068	0.701822	0.482894	0.780571	0.0253808	0.0238179	1.06562	0.28676	0.936649	-0.0097254	0.0212085	-0.458561	0.646613	0.870636	1	1	0	1	1	1	0	0	0	0	0	0	0
34	Cellular Fibronectin	0.0265693	0.0139085	1.91029	0.0562771	0.300731	0.00962919	0.0148933	0.646543	0.518022	0.964908	0.0169401	0.0132845	1.27518	0.202434	0.607657	1	1	0	1	0	1	1	0	0	0	1	0	0
35	Chemokine CC-4	0.0076083	0.0130562	0.582734	0.560156	0.811752	0.00535202	0.0139813	0.382797	0.701922	0.98826	0.00225629	0.0124947	0.18058	0.856721	0.917377	1	1	0	1	0	1	1	0	0	1	0	0	1
36	Chromogranin-A	0.021936	0.0155141	1.41394	0.157577	0.472731	-0.0202505	0.0165495	-1.22363	0.221274	0.936649	0.0421865	0.0147415	2.86175	0.00426889	0.104283	1	1	0	1	1	1	1	0	1	1	0	1	1
37	Clusterin	0.00268341	0.00358619	0.748264	0.454413	0.754414	-0.00404277	0.00383489	-1.05421	0.291949	0.936649	0.00672618	0.0034344	1.95847	0.0503505	0.453155	1	1	1	1	0	1	0	0	0	1	0	0	1
38	Collagen IV	0.0192435	0.0121337	1.58596	0.112949	0.410942	0.018828	0.0129233	1.45691	0.145341	0.936649	0.000415471	0.0115534	0.0359608	0.971318	0.991161	1	1	0	1	1	1	0	1	0	1	0	0	0
39	Complement C3	0.00297012	0.00501533	0.592208	0.553796	0.809394	-0.00307225	0.00536313	-0.572845	0.566831	0.964908	0.00604236	0.00480305	1.25803	0.208568	0.607657	1	1	1	1	0	1	0	0	0	1	0	0	1
40	Complement Factor H – Related Protein 1	0.0212342	0.0101471	2.09263	0.0365413	0.260357	0.010046	0.0109976	0.913476	0.361132	0.936649	0.0111881	0.00968663	1.15501	0.248261	0.636126	1	1	0	0	0	1	0	0	0	1	0	0	0
41	Cortisol	0.00456032	0.0110648	0.412149	0.680287	0.851655	0.0138374	0.0118038	1.17229	0.24126	0.936649	-0.00927706	0.0105112	-0.882587	0.377594	0.777935	1	1	0	1	1	1	1	0	1	1	0	0	1
42	Creatine Kinase-MB	-0.010964	0.0146217	-0.749845	0.45346	0.754414	-0.00263442	0.0155525	-0.169388	0.865513	0.98826	-0.00832959	0.0139331	-0.597828	0.550041	0.843278	1	1	1	1	1	1	0	1	0	1	0	1	0
43	Cystatin-C	0.00758598	0.00437831	1.73263	0.0833572	0.36047	-0.000391588	0.0047226	-0.0829178	0.933927	0.98826	0.00797757	0.00413545	1.92907	0.0539017	0.459178	1	1	0	0	1	1	0	0	1	1	1	0	1
44	E-Selectin	-0.00916494	0.0117382	-0.780777	0.435051	0.743937	-0.00150988	0.0125326	-0.120477	0.904121	0.98826	-0.00765506	0.0111607	-0.685895	0.49288	0.842825	1	1	0	1	1	1	1	0	0	1	0	1	0
45	EN-RAGE	0.0476054	0.0214108	2.22343	0.0263283	0.227475	0.0207216	0.0228278	0.907738	0.364155	0.936649	0.0268838	0.0203705	1.31974	0.187114	0.607657	1	1	1	1	1	1	0	0	0	0	0	0	0
46	Endoglin	0.00286614	0.00593963	0.482544	0.629486	0.847576	0.00234201	0.00634199	0.369286	0.711964	0.98826	0.000524128	0.00564853	0.0927901	0.926082	0.977531	1	1	0	1	1	1	0	0	0	1	0	1	0
47	Endostatin	0.00746688	0.00533954	1.39841	0.162186	0.477454	0.00100092	0.00571803	0.175046	0.861066	0.98826	0.00646596	0.00511716	1.26358	0.206566	0.607657	1	1	1	1	0	0	0	0	0	0	1	0	1
48	Eotaxin -1	0.0143704	0.0114645	1.25347	0.210222	0.565671	-0.000998149	0.0122228	-0.0816626	0.934925	0.98826	0.0153685	0.010906	1.40918	0.15898	0.578417	1	1	1	1	1	1	0	0	0	1	0	0	1
49	Eotaxin-2	0.0268504	0.0177931	1.50904	0.131489	0.436729	-0.0158311	0.0189964	-0.833374	0.40476	0.949063	0.0426815	0.0169727	2.51471	0.0120119	0.205403	1	1	1	1	1	0	1	0	0	1	0	0	0
50	Epidermal growth factor	-0.0293642	0.0171158	-1.71562	0.0864284	0.36047	-0.00212451	0.0182485	-0.116421	0.907334	0.98826	-0.0272397	0.0162842	-1.67277	0.0945712	0.505365	1	1	1	1	1	1	0	0	0	0	0	0	0
51	Epidermal Growth Factor Receptor	0.00379547	0.00416257	0.91181	0.362008	0.679949	0.0107829	0.0044965	2.39805	0.016598	0.567652	-0.00698738	0.00397645	-1.75719	0.0790794	0.466296	1	1	0	0	0	1	0	1	1	1	0	1	1
52	Epithelial-Derived Neutrophil-Activating Protein 78	-0.0264916	0.0138647	-1.91073	0.0562211	0.300731	-0.0177871	0.0147822	-1.20327	0.229051	0.936649	-0.00870455	0.013191	-0.659883	0.509425	0.843278	1	1	1	1	1	1	0	0	0	0	0	0	0
53	Factor VII	0.00272464	0.00715834	0.380624	0.703533	0.865498	0.00426038	0.0076491	0.556978	0.577622	0.964908	-0.00153574	0.0068532	-0.224092	0.822715	0.917377	1	1	1	1	0	1	1	0	1	1	0	0	0
54	FASLG (FAS) receptor	-0.000464374	0.0113655	-0.0408581	0.967414	0.984689	-0.00946127	0.012248	-0.772477	0.439948	0.949063	0.00899689	0.0107481	0.837068	0.402681	0.791323	1	1	1	0	1	1	1	0	0	1	1	1	0
55	Fatty Acid-Binding Protein, adipocyte	0.0207113	0.0105143	1.96982	0.0490341	0.299458	-0.000518293	0.0112487	-0.0460756	0.963256	0.98826	0.0212296	0.0100601	2.11027	0.0349924	0.372305	1	1	0	1	0	1	1	0	1	0	0	1	1
56	Ferritin	-0.0377812	0.0238018	-1.58733	0.11264	0.410942	0.0235068	0.0254693	0.922945	0.356177	0.936649	-0.061288	0.0227678	-2.69187	0.00718048	0.142125	1	1	0	1	0	1	1	0	1	1	0	0	1
57	Fetuin A	0.0127262	0.00625092	2.03589	0.0419281	0.286788	0.00715052	0.00669383	1.06823	0.285582	0.936649	0.00557567	0.00598207	0.932063	0.351447	0.777504	1	1	0	1	0	1	0	0	0	1	0	0	1
58	Fibulin-1C	0.00628593	0.00685166	0.917431	0.359057	0.679949	-0.00185091	0.0073944	-0.250313	0.802378	0.98826	0.00813684	0.00648675	1.25438	0.20989	0.607657	1	1	0	0	1	1	1	0	1	1	0	0	1
59	Follicle Stimulating Hormone	-0.0655481	0.0204526	-3.20487	0.00137827	0.0918029	-0.0360296	0.0218446	-1.64936	0.0992736	0.936649	-0.0295185	0.0196031	-1.50581	0.132317	0.547519	1	1	0	1	0	1	1	1	0	1	0	0	0
60	Galectin-3	0.00903916	0.00662413	1.36458	0.17258	0.491852	0.010519	0.00706591	1.4887	0.136767	0.936649	-0.00147986	0.00634035	-0.233403	0.815478	0.917377	1	1	1	1	0	1	0	1	0	0	1	0	1
61	Gelsolin	-0.00315372	0.00615093	-0.512722	0.608217	0.831377	-0.00461943	0.00657565	-0.702504	0.482468	0.949063	0.00146571	0.00586452	0.249928	0.802676	0.917377	1	1	0	1	1	0	1	0	0	1	0	1	0
62	Glucose 6 Phosphate Isomerase	0.0150444	0.0118381	1.27085	0.203969	0.56256	0.0114648	0.0126597	0.905612	0.36528	0.936649	0.00357963	0.0113398	0.315669	0.752295	0.89691	1	1	1	1	0	1	1	0	0	0	0	0	0
63	Glutathione S-Transferase alpha	0.0032723	0.0232616	0.140674	0.888146	0.94331	0.0120988	0.0250818	0.482375	0.629606	0.969934	-0.00882654	0.0220756	-0.399832	0.689334	0.886287	1	1	0	0	1	1	0	1	0	1	0	1	1
64	Human growth hormone	-0.0278095	0.0304784	-0.912435	0.361679	0.679949	-0.0301023	0.0329099	-0.914689	0.360495	0.936649	0.00229281	0.0291448	0.0786697	0.937305	0.982982	1	1	1	0	0	1	0	1	0	1	0	0	1
65	Growth-Regulated alpha protein	-0.0292168	0.0115934	-2.52013	0.0118295	0.191318	-0.0150103	0.0123617	-1.21426	0.22483	0.936649	-0.0142064	0.0110082	-1.29053	0.197056	0.607657	1	1	1	1	1	1	0	0	0	1	1	0	0
66	Haptoglobin	0.0022951	0.0210554	0.109003	0.913214	0.963948	-0.0342835	0.0224789	-1.52514	0.127425	0.936649	0.0365786	0.0200208	1.82703	0.0678837	0.464324	1	1	0	1	1	1	0	0	0	1	0	1	1
67	Hepatocyte Growth Factor	0.0048583	0.0115156	0.421888	0.673165	0.851655	0.0047638	0.0122945	0.387473	0.698459	0.98826	9.45034e-05	0.0109252	0.00865007	0.993099	0.993099	1	1	0	1	1	1	0	0	0	0	1	0	1
68	Hepatocyte Growth Factor receptor	-0.00695992	0.00699051	-0.995624	0.319586	0.642931	-0.00608839	0.00746556	-0.81553	0.414892	0.949063	-0.00087153	0.00669898	-0.130099	0.896505	0.952188	1	1	0	1	0	1	1	1	0	1	0	0	1
69	Hepsin	0.01156	0.00509178	2.27032	0.0233227	0.227475	-0.00551342	0.00543582	-1.01428	0.310607	0.936649	0.0170734	0.00484738	3.52219	0.000440209	0.0387637	1	1	1	1	1	0	0	0	0	1	1	1	1
70	Human Epidermal Growth Factor Receptor 2	-0.00695844	0.0074658	-0.932042	0.351458	0.679949	0.000974753	0.0079706	0.122294	0.902682	0.98826	-0.00793319	0.00709578	-1.11802	0.263731	0.65456	1	1	0	1	1	1	1	0	0	1	0	0	1
71	Immunoglobulin A	0.00810235	0.0125264	0.646819	0.517843	0.804452	0.00331208	0.0134979	0.245377	0.806196	0.98826	0.00479027	0.0118428	0.40449	0.685908	0.886287	1	1	1	0	1	1	1	0	0	1	1	0	0
72	Immunoglobulin M	0.014374	0.013679	1.05081	0.293508	0.638692	0.00381852	0.014603	0.261488	0.79375	0.98826	0.0105555	0.0129745	0.813559	0.41602	0.79932	1	1	0	1	1	1	1	0	0	1	1	0	1
73	Insulin	0.00870271	0.0183206	0.475023	0.634837	0.848102	-0.0165653	0.0195656	-0.846653	0.397317	0.949063	0.025268	0.0175566	1.43923	0.150284	0.578417	1	1	0	1	0	1	1	1	0	1	0	0	1
74	Insulin-like Growth Factor Binding Protein 1	0.0160555	0.025602	0.627118	0.530672	0.804452	0.00517804	0.0272971	0.189692	0.849575	0.98826	0.0108774	0.0243617	0.446497	0.655299	0.875439	1	1	1	1	1	1	0	0	0	1	0	1	0
75	Insulin-like Growth Factor Binding Protein 2	0.0190076	0.0108075	1.75875	0.0788144	0.36047	0.00596869	0.0114953	0.51923	0.603674	0.964908	0.0130389	0.0102761	1.26886	0.20468	0.607657	1	1	1	1	1	1	1	1	0	1	1	1	1
76	Insulin-like Growth Factor Binding Protein 3	-0.00182811	0.00360437	-0.507193	0.61209	0.831377	-0.00205752	0.00389598	-0.528114	0.597494	0.964908	0.000229409	0.00342954	0.0668921	0.946676	0.982982	1	1	1	0	1	0	0	0	0	1	0	0	0
77	Insulin-like Growth Factor-Binding Protein 4	0.00618255	0.00541538	1.14166	0.253767	0.61072	0.00116198	0.00577762	0.201117	0.840633	0.98826	0.00502057	0.00513513	0.97769	0.328378	0.748702	1	1	0	1	1	1	1	0	1	1	1	0	1
78	Insulin like growth factor binding protein 5	-0.0108787	0.00442623	-2.45777	0.0140871	0.191318	-0.0118425	0.00472224	-2.50781	0.0122479	0.523599	0.000963824	0.00420576	0.229167	0.818769	0.917377	1	1	0	1	1	1	0	0	1	0	0	0	1
79	Insulin-like Growth Factor-Binding Protein 6	0.00584791	0.00580629	1.00717	0.314008	0.642931	0.00595804	0.00619909	0.961115	0.336642	0.936649	-0.000110125	0.00551913	-0.0199534	0.984083	0.991161	1	1	0	1	1	1	1	0	0	1	0	0	0
80	Intercellular Adhesion Molecule 1	0.0123203	0.00722947	1.70418	0.0885438	0.3605	0.00306933	0.00771295	0.397945	0.690725	0.98826	0.00925101	0.00686937	1.3467	0.178269	0.607657	1	1	0	1	1	1	0	0	1	0	0	0	1
81	Interferon gamma Induced Protein 10	-0.016921	0.0104655	-1.61683	0.106115	0.403237	-0.00159584	0.0111667	-0.14291	0.886379	0.98826	-0.0153251	0.00992692	-1.5438	0.122839	0.547519	1	1	0	1	1	1	0	0	1	0	1	0	0
82	IL-1 receptor antagonist	0.016754	0.00763522	2.1943	0.0283593	0.230926	-0.000382579	0.00812578	-0.0470821	0.962454	0.98826	0.0171366	0.007268	2.35781	0.0185048	0.282269	1	1	0	1	1	1	0	1	1	1	0	1	0
83	Interleukin-2 receptor alpha	-0.00131248	0.00796957	-0.164687	0.869212	0.94331	-0.0133761	0.0085038	-1.57296	0.115929	0.936649	0.0120637	0.00756141	1.59542	0.110818	0.526386	1	1	0	1	1	1	0	0	1	0	1	1	0
84	Interleukin-6 receptor	0.00364201	0.0082011	0.444088	0.65704	0.851655	-0.0043353	0.00887842	-0.488296	0.625408	0.969934	0.00797731	0.00780434	1.02216	0.30686	0.728793	1	1	0	0	0	1	0	0	0	1	1	0	1
85	Interleukin-6 receptor subunit beta	0.000346663	0.0040749	0.0850727	0.932214	0.977967	0.00138639	0.00434496	0.319081	0.749707	0.98826	-0.00103973	0.00386922	-0.268718	0.788182	0.910669	1	1	1	1	1	1	0	0	0	1	1	0	0
86	Interleukin 8	-0.00680616	0.012599	-0.540213	0.589127	0.831377	0.007809	0.0134506	0.580569	0.561614	0.964908	-0.0146152	0.0119562	-1.22239	0.221743	0.607657	1	1	0	1	1	1	0	0	0	0	1	1	1
87	Interleukin-12 p40	0.0144549	0.00651311	2.21935	0.0266053	0.227475	0.0061886	0.00693829	0.891948	0.372557	0.936649	0.00826626	0.00620028	1.33321	0.182656	0.607657	1	1	0	1	1	0	1	1	1	1	1	1	0
88	Interleukin-16	0.00378145	0.0098448	0.384106	0.700951	0.865498	-0.00610122	0.0104963	-0.581273	0.56114	0.964908	0.00988268	0.00936621	1.05514	0.291522	0.712147	1	1	1	1	1	1	0	0	0	1	0	0	0
89	Interleukin-18	-0.00750864	0.0123303	-0.608959	0.542639	0.804452	0.0135114	0.0133198	1.01438	0.310555	0.936649	-0.02102	0.0116855	-1.79881	0.0722393	0.464996	1	1	0	0	1	1	1	0	0	1	0	1	0
90	Interleukin-23	0.0119313	0.00719759	1.65768	0.0975822	0.37924	0.00793743	0.00767961	1.03357	0.301495	0.936649	0.00399384	0.00682733	0.584979	0.558646	0.843278	1	1	0	1	1	1	1	0	1	1	1	1	0
91	Kallikrein 5	-0.000614924	0.010162	-0.0605123	0.951755	0.980423	0.00231076	0.0108637	0.212706	0.831584	0.98826	-0.00292569	0.00968879	-0.301966	0.762718	0.89691	1	1	0	1	1	0	1	0	0	1	0	1	0
92	Lactoylglutathione lyase	0.0206096	0.0140756	1.46421	0.143337	0.451883	0.0117093	0.0150076	0.780225	0.435375	0.949063	0.00890026	0.0133941	0.664491	0.506473	0.843278	1	1	1	1	1	1	0	0	0	0	0	1	0
93	Latency-Associated Peptide of Transforming Growth Factor beta	-0.00600174	0.00830324	-0.722819	0.469898	0.772621	-0.00459044	0.00884331	-0.519087	0.603773	0.964908	-0.0014113	0.0078918	-0.178831	0.858094	0.917377	1	1	0	1	1	1	0	1	0	0	1	1	0
94	Lectin-like Oxidized Low-density Lipoprotein Receptor 1	0.00612352	0.0139374	0.43936	0.660461	0.851655	0.00870874	0.0148597	0.586062	0.557918	0.964908	-0.00258521	0.0132598	-0.194966	0.845445	0.917377	1	1	1	1	1	1	0	0	0	1	0	0	0
95	Leptin	0.0324242	0.0166082	1.95231	0.0510785	0.300731	0.0327133	0.0179096	1.82658	0.0679513	0.936649	-0.000289086	0.0157567	-0.0183469	0.985364	0.991161	1	1	0	0	1	1	0	1	0	1	0	0	1
96	Lutenizing Hormone	-0.0421356	0.0143011	-2.94633	0.00326288	0.0918029	-0.00295313	0.0153151	-0.192825	0.847121	0.98826	-0.0391825	0.0136879	-2.86256	0.00425781	0.104283	1	1	0	1	0	1	0	0	0	1	0	0	0
97	Macrophage colony-stimulating factor	-0.0188204	0.0101417	-1.85575	0.0636761	0.320253	-0.032526	0.0108516	-2.99736	0.00276591	0.2603	0.0137056	0.00970446	1.4123	0.158058	0.578417	1	1	0	1	0	1	1	0	1	1	0	1	0
98	Macrophage-Derived Chemokine	-0.00860434	0.00774407	-1.11109	0.266701	0.614522	-0.0168302	0.00826766	-2.03567	0.041951	0.717363	0.00822584	0.00736355	1.1171	0.264121	0.65456	1	1	0	1	1	1	0	0	0	1	0	1	1
99	Macrophage Inflammatory Protein-1 beta	-0.0180672	0.0126077	-1.43303	0.152047	0.464287	0.0167763	0.013482	1.24435	0.213557	0.936649	-0.0348436	0.0120741	-2.88582	0.00395712	0.104283	1	1	1	1	0	1	0	0	0	1	0	0	1
100	Macrophage inflammatory protein 3 beta	-0.00695044	0.0100299	-0.692975	0.488427	0.780571	0.000235188	0.0107084	0.0219629	0.98248	0.98826	-0.00718563	0.00951526	-0.755169	0.45026	0.80706	1	1	0	1	1	1	0	0	0	1	1	0	1
101	Macrophage Migration Inhibitory Factor	0.044003	0.0166155	2.64832	0.00817012	0.155232	0.0257936	0.0177398	1.45399	0.146147	0.936649	0.0182095	0.0157984	1.15262	0.249242	0.636126	1	1	0	1	1	1	1	0	0	0	0	1	0
102	Macrophage stimulating protein	0.015657	0.00907903	1.72452	0.0848099	0.36047	0.0172078	0.00972233	1.76992	0.0769335	0.936649	-0.00155078	0.00868855	-0.178486	0.858365	0.917377	1	1	0	1	0	1	1	0	0	1	0	0	1
103	Matrix Metalloproteinase-1	-0.0026599	0.0172824	-0.153907	0.877702	0.94331	0.00676666	0.0184742	0.366277	0.714208	0.98826	-0.00942656	0.0164331	-0.573632	0.566299	0.843278	1	1	0	1	1	0	1	0	0	0	1	0	0
104	Matrix Metalloproteinase-3	0.0246732	0.0101119	2.44003	0.0147952	0.191318	0.00650837	0.0109312	0.595396	0.551664	0.964908	0.0181649	0.00965605	1.88119	0.0601296	0.459178	1	1	1	0	0	1	1	0	1	0	0	0	0
105	Matrix Metalloproteinase-7	0.00749731	0.00678771	1.10454	0.269527	0.614522	-0.00431002	0.0073104	-0.589573	0.555561	0.964908	0.0118073	0.0064593	1.82796	0.0677449	0.464324	1	1	1	0	1	0	1	1	1	1	0	1	1
106	Matrix Metalloproteinase-9 tot	0.00307949	0.0112369	0.27405	0.784082	0.880371	-0.0112571	0.0119982	-0.938232	0.348269	0.936649	0.0143365	0.0106862	1.34159	0.179922	0.607657	1	1	0	1	1	1	0	0	0	1	0	1	0
107	Matrix Metalloproteinase-10	0.0231704	0.0104139	2.22495	0.0262257	0.227475	-0.010498	0.0111045	-0.945389	0.344605	0.936649	0.0336684	0.00989004	3.40427	0.000680065	0.0387637	1	1	1	1	1	1	0	0	0	1	1	1	0
108	Mesothelin	-0.00609312	0.0119129	-0.511473	0.609092	0.831377	0.00446524	0.0126917	0.351823	0.725018	0.98826	-0.0105584	0.0113285	-0.932017	0.351471	0.777504	1	1	1	1	1	1	1	0	1	1	0	1	0
109	Monocyte Chemotactic Protein 1	-0.00316936	0.0112816	-0.280931	0.7788	0.880371	-0.0113191	0.0120281	-0.941049	0.346824	0.936649	0.0081497	0.0107319	0.759387	0.447735	0.80706	1	1	1	1	1	1	1	0	0	0	0	0	0
110	Monocyte Chemotactic Protein 2	-0.00418056	0.0102121	-0.409374	0.68232	0.851655	0.0122706	0.0110196	1.11353	0.265649	0.936649	-0.0164512	0.00964609	-1.70548	0.0883019	0.487084	1	1	0	0	1	1	1	0	0	1	1	0	0
111	Monocyte Chemotactic Protein 4	-0.00149009	0.0103044	-0.144607	0.885039	0.94331	-0.00787771	0.0110318	-0.714089	0.475278	0.949063	0.00638762	0.00986265	0.647657	0.517301	0.843278	1	1	0	1	0	1	0	0	0	1	0	1	1
112	Monokine Induced by Gamma Interferon	-0.0177526	0.0144335	-1.22996	0.218897	0.566189	-0.0124982	0.015362	-0.813575	0.416011	0.949063	-0.00525441	0.0137116	-0.383209	0.701616	0.895346	1	1	0	1	1	1	0	1	1	0	1	0	0
113	Myeloid Progenitor Inhibitory Factor 1	-0.00881048	0.00847694	-1.03935	0.298803	0.638692	-0.0112175	0.00907753	-1.23575	0.216737	0.936649	0.00240705	0.00812247	0.296345	0.767006	0.89691	1	1	1	1	0	0	1	0	0	1	1	0	1
114	Myeloperoxidase	0.0209656	0.0196948	1.06453	0.287253	0.638692	0.027725	0.0209974	1.32041	0.186891	0.936649	-0.00675943	0.0187326	-0.360838	0.718269	0.89691	1	1	1	1	1	1	1	0	0	1	0	0	1
115	Myoglobin	-0.0108202	0.0105626	-1.02438	0.305812	0.642931	-0.00224109	0.0112395	-0.199393	0.841981	0.98826	-0.00857906	0.0100502	-0.853625	0.393443	0.791323	1	1	0	1	1	1	1	1	1	1	0	0	0
116	N -terminal prohormone of brain natriuretic peptide	-0.0322321	0.0231891	-1.38997	0.164736	0.477454	-0.0517387	0.0247381	-2.09145	0.0366473	0.696299	0.0195066	0.0220392	0.885088	0.376244	0.777935	1	1	0	1	1	1	0	0	1	0	0	1	1
117	Neuron-Specific Enolase	-0.00925407	0.0121094	-0.764206	0.444859	0.753177	0.000391591	0.0129326	0.0302794	0.975848	0.98826	-0.00964567	0.0116096	-0.830832	0.406194	0.791323	1	1	0	1	0	1	0	1	0	0	0	1	0
118	Neuronal Cell Adhesion Molecule	-0.00724386	0.0118624	-0.610658	0.541514	0.804452	-0.00490561	0.0126792	-0.386902	0.698881	0.98826	-0.00233824	0.0112815	-0.207263	0.835831	0.917377	1	1	0	1	1	0	1	0	0	1	1	1	1
119	Neuropilin-1	-0.00858045	0.00558736	-1.53569	0.124815	0.435578	-0.00642763	0.00604763	-1.06283	0.28802	0.936649	-0.00215282	0.00531871	-0.404764	0.685706	0.886287	1	1	0	0	0	1	1	0	0	1	1	1	1
120	Neutrophil Gelatinase-Associated Lipocalin	0.0132476	0.010614	1.24813	0.212169	0.565671	0.00576271	0.0113174	0.509191	0.610689	0.966925	0.00748491	0.0100787	0.742647	0.457806	0.80706	1	1	1	1	1	1	0	0	0	0	1	0	0
121	Osteopontin	-0.0154648	0.013231	-1.16883	0.24265	0.601349	-0.0233455	0.0141692	-1.64762	0.0996292	0.936649	0.00788067	0.0126638	0.6223	0.533834	0.843278	1	1	0	1	0	1	1	0	0	1	0	0	0
122	Osteoprotegerin	1.36033e-05	0.00674139	0.00201787	0.99839	0.99839	-0.00271366	0.00722178	-0.37576	0.707146	0.98826	0.00272726	0.00646806	0.421651	0.673338	0.886287	1	1	0	1	0	0	0	0	1	1	0	1	0
123	Pancreatic Polypeptide	0.0582457	0.0178969	3.25451	0.00115992	0.0918029	0.0282176	0.0192848	1.4632	0.143612	0.936649	0.0300281	0.0169201	1.7747	0.0761396	0.464996	1	1	1	0	1	1	1	0	0	1	1	0	0
124	pepsinogen	0.0195556	0.0109089	1.79263	0.0732235	0.347812	0.0114845	0.0117762	0.975226	0.329597	0.936649	0.00807113	0.0103308	0.781271	0.43476	0.80706	1	1	0	0	1	1	0	0	1	0	0	0	1
125	Phosphoserine Aminotransferase	0.0144088	0.0142099	1.014	0.31074	0.642931	0.00666591	0.0151819	0.439069	0.660672	0.98826	0.00774289	0.0136052	0.569112	0.569361	0.843278	1	1	1	1	0	1	1	0	1	0	0	1	1
126	Plasminogen Activator Inhibitor 1	-0.00393884	0.00702852	-0.560409	0.575281	0.826664	0.00855203	0.00750321	1.13978	0.25455	0.936649	-0.0124909	0.00668196	-1.86934	0.0617608	0.459178	1	1	0	1	1	1	1	0	0	0	0	1	1
127	Platelet-derived growth factor	0.00301567	0.010383	0.290444	0.771515	0.880371	0.00882269	0.0110856	0.795872	0.426226	0.949063	-0.00580702	0.00987236	-0.58821	0.556476	0.843278	1	1	0	1	1	1	1	0	0	0	0	1	0
128	Progesterone	0.0179851	0.0104456	1.72179	0.0853047	0.36047	0.0237316	0.0111386	2.13058	0.0332783	0.696299	-0.00574653	0.00997113	-0.576317	0.564483	0.843278	1	1	0	1	1	0	1	1	0	1	0	0	0
129	prolactin	-0.0118132	0.0131681	-0.897111	0.369797	0.679949	-0.00775032	0.014048	-0.551703	0.58123	0.964908	-0.00406289	0.0125111	-0.324744	0.745418	0.89691	1	1	0	1	1	1	1	0	1	0	0	0	0
130	Prostasin	0.0259855	0.00836624	3.106	0.00193015	0.0918029	0.0087197	0.00902252	0.966437	0.333973	0.936649	0.0172658	0.00793274	2.17653	0.0296638	0.362322	1	1	1	0	1	1	1	0	0	0	0	1	1
131	Pulmonary and Activation-Regulated Chemokine	0.0124869	0.0129956	0.960856	0.336772	0.669628	-0.00199893	0.013864	-0.144182	0.885376	0.98826	0.0144858	0.0123472	1.17321	0.240891	0.633727	1	1	0	1	1	1	1	0	1	0	0	0	0
132	Receptor for Advanced Glycosylation End products	0.0173712	0.0142138	1.22213	0.22184	0.566189	0.00706371	0.0153295	0.460792	0.645011	0.984794	0.0103074	0.0134757	0.764894	0.444449	0.80706	1	1	1	0	1	1	1	0	0	1	0	0	0
133	Receptor tyrosine-protein kinase erbB-3	-0.0331946	0.0138994	-2.38821	0.0170479	0.194347	-0.0170483	0.0148007	-1.15186	0.249554	0.936649	-0.0161463	0.0132297	-1.22046	0.222473	0.607657	1	1	0	1	1	1	1	1	0	1	0	0	1
134	Resistin	0.00349537	0.0106152	0.329279	0.741988	0.880371	-0.00118961	0.0113343	-0.104957	0.916423	0.98826	0.00468499	0.0100926	0.464201	0.642568	0.870636	1	1	0	1	1	1	0	0	0	0	0	0	0
135	Serotransferrin	-0.000801455	0.00440149	-0.182087	0.855538	0.94331	-0.00752374	0.00469909	-1.6011	0.109554	0.936649	0.00672229	0.00418334	1.60692	0.108273	0.526386	1	1	0	1	1	1	1	0	0	1	0	0	1
136	Serum Amyloid P-Component	0.0102756	0.00705305	1.4569	0.145343	0.451883	-0.0022833	0.00761884	-0.299692	0.764452	0.98826	0.0125589	0.00668178	1.87958	0.0603499	0.459178	1	1	0	0	1	1	1	0	0	1	0	0	0
137	Sex hormone-binding globulin	-0.00193821	0.0131861	-0.146988	0.88316	0.94331	0.000390978	0.0142426	0.0274512	0.978103	0.98826	-0.00232919	0.0124947	-0.186413	0.852145	0.917377	1	1	0	0	1	1	1	0	0	1	0	1	1
138	Sortilin	-0.00747519	0.00705636	-1.05935	0.2896	0.638692	-0.00528775	0.00753368	-0.701881	0.482857	0.949063	-0.00218744	0.00670753	-0.326118	0.744379	0.89691	1	1	0	1	1	1	1	0	0	0	0	0	0
139	Stem Cell Factor	0.00593668	0.00703383	0.844018	0.398787	0.717508	0.0008909	0.00750385	0.118726	0.905508	0.98826	0.00504578	0.0066829	0.755029	0.450344	0.80706	1	1	0	1	1	1	1	0	1	0	0	0	0
140	Stromal cell-derived factor-1	-0.001491	0.00543279	-0.274444	0.783779	0.880371	0.00329135	0.00577873	0.569563	0.569056	0.964908	-0.00478235	0.0051652	-0.925879	0.354651	0.777504	1	1	1	1	1	1	1	1	0	1	1	0	0
141	Superoxide Dismutase-1	0.00681508	0.0131047	0.520047	0.603104	0.831377	0.000808085	0.0139724	0.0578342	0.953888	0.98826	0.00600699	0.0124702	0.481706	0.630082	0.861952	1	1	1	1	1	1	0	0	0	0	0	1	0
142	T-Cell-Specific Protein RANTES	-0.0191797	0.016983	-1.12935	0.258923	0.61072	-0.000157093	0.0181068	-0.00867593	0.993079	0.993079	-0.0190226	0.0161551	-1.1775	0.239173	0.633727	1	1	1	1	1	1	1	0	0	1	0	0	0
143	Tamm-Horsfall protein	0.00344792	0.0100909	0.341687	0.732632	0.876084	0.0180435	0.010933	1.65038	0.099064	0.936649	-0.0145956	0.00963429	-1.51496	0.129981	0.547519	1	1	0	0	0	1	1	0	0	0	0	1	1
144	Tenascin C	0.0154703	0.00929775	1.66387	0.0963364	0.37924	-0.00828561	0.0100757	-0.822338	0.411009	0.949063	0.0237559	0.00887034	2.67812	0.00748028	0.142125	1	1	0	0	0	0	0	0	1	1	1	0	0
145	Testosterone	-0.00504277	0.00637793	-0.79066	0.429262	0.741452	-0.00189465	0.00681277	-0.278103	0.78097	0.98826	-0.00314812	0.00607545	-0.518171	0.604412	0.849748	1	1	0	1	1	0	1	0	1	1	0	0	1
146	Tetranectin	-0.00158544	0.00579025	-0.273812	0.784265	0.880371	0.00384081	0.00626528	0.61303	0.539945	0.964908	-0.00542624	0.00553087	-0.981083	0.326702	0.748702	1	1	1	0	0	1	0	0	0	1	0	0	1
147	Thrombomodulin	-0.00497973	0.0061212	-0.813523	0.416041	0.733434	-0.00143989	0.00652605	-0.220637	0.825404	0.98826	-0.00353985	0.00582215	-0.607996	0.543278	0.843278	1	1	1	1	1	1	1	0	0	1	0	0	1
148	Thrombospondin-1	-0.00744406	0.00876674	-0.849125	0.395941	0.717508	0.0118745	0.00938843	1.2648	0.20613	0.936649	-0.0193185	0.00839169	-2.3021	0.021459	0.282269	1	1	0	1	0	1	1	0	0	0	0	0	0
149	Thyroglobulin	0.0267584	0.0179099	1.49406	0.135361	0.436729	0.0419532	0.0191213	2.19405	0.0283772	0.693214	-0.0151948	0.0170245	-0.892528	0.372246	0.777935	1	1	0	1	1	1	1	0	0	0	0	0	0
150	Thyroid stimulating hormone	-0.0215598	0.0173817	-1.24037	0.215021	0.565671	0.00342305	0.018788	0.182194	0.855454	0.98826	-0.0249829	0.0165386	-1.51058	0.131096	0.547519	1	1	1	0	1	0	0	0	0	1	0	0	0
151	Thyroxine-Binding Globulin	0.00383857	0.00635177	0.604331	0.54571	0.804452	0.000487764	0.00677187	0.0720281	0.942589	0.98826	0.00335081	0.00604146	0.554636	0.579222	0.843278	1	1	1	1	1	1	1	0	0	1	0	0	1
152	Tissue Inhibitor of Metalloproteinases 1 (TIMP-1)	0.00138869	0.00515583	0.269344	0.7877	0.880371	0.00310942	0.00550037	0.56531	0.571943	0.964908	-0.00172072	0.00489844	-0.35128	0.725426	0.89691	1	1	0	1	1	1	1	0	1	1	0	0	0
153	Tissue type Plasminogen activator	0.00916467	0.00880733	1.04057	0.298234	0.638692	0.0017651	0.00940283	0.18772	0.85112	0.98826	0.00739957	0.00837082	0.883972	0.376846	0.777935	1	1	0	1	1	1	1	0	0	1	0	0	1
154	Tumor Necrosis Factor-related Apoptosis-inducing Ligand Receptor 3	0.000198908	0.0110374	0.0180212	0.985624	0.991422	-0.009171	0.0117852	-0.778176	0.436582	0.949063	0.0093699	0.0104938	0.8929	0.372047	0.777935	1	1	0	1	1	1	0	0	0	1	0	0	0
155	Transthyretin	-0.00306879	0.00503846	-0.609073	0.542564	0.804452	-0.00665977	0.00538821	-1.23599	0.216647	0.936649	0.00359098	0.0048156	0.745697	0.455962	0.80706	1	1	1	1	0	1	1	0	0	1	1	0	1
156	Trefoil factor 3	-0.00292751	0.0168922	-0.173305	0.862434	0.94331	-0.0116514	0.018022	-0.64651	0.518043	0.964908	0.00872387	0.0160504	0.543529	0.586843	0.843278	1	1	0	1	1	1	0	0	1	1	0	0	1
157	Tumor Necrosis Factor Receptor I	0.016611	0.0110811	1.49905	0.134062	0.436729	0.010863	0.0118317	0.918127	0.358693	0.936649	0.00574804	0.0105382	0.545446	0.585524	0.843278	1	1	0	1	1	1	0	0	0	0	0	1	0
158	Tumor necrosis factor receptor 2	0.00334501	0.00660447	0.506476	0.612594	0.831377	0.000189414	0.00704607	0.0268821	0.978557	0.98826	0.00315559	0.0062764	0.502771	0.615195	0.855272	1	1	0	1	1	1	1	0	1	1	0	1	0
159	Tyrosine kinase with Ig and EGF homology domains 2	-0.00882445	0.00680858	-1.29608	0.195138	0.547027	-0.00657425	0.00726426	-0.905013	0.365597	0.936649	-0.0022502	0.00647182	-0.347692	0.728118	0.89691	1	1	0	1	1	1	0	0	1	0	0	1	0
160	Urokinase-type Plasminogen Activator	-0.00128935	0.00847155	-0.152198	0.87905	0.94331	-0.00800437	0.00902058	-0.887345	0.375029	0.936649	0.00671502	0.0080491	0.834258	0.404263	0.791323	1	1	0	1	1	1	1	1	0	1	1	1	1
161	Urokinase-type plasminogen activator receptor	0.027965	0.0114507	2.4422	0.0147072	0.191318	-0.0091817	0.0121861	-0.753455	0.451289	0.949063	0.0371467	0.010898	3.40858	0.000669488	0.0387637	1	1	0	1	1	1	0	1	1	0	0	0	0
162	Vascular Cell Adhesion Molecule-1	0.00280086	0.00551216	0.508124	0.611437	0.831377	0.00103263	0.00595232	0.173484	0.862294	0.98826	0.00176823	0.00521983	0.338753	0.734841	0.89691	1	1	0	0	1	0	1	0	1	1	1	1	1
163	Vascular Endothelial Growth Factor	-0.0193902	0.0107851	-1.79786	0.0723897	0.347812	-0.00610172	0.0116339	-0.524479	0.600019	0.964908	-0.0132884	0.0102275	-1.29928	0.194037	0.607657	1	1	1	0	1	1	0	0	0	1	0	0	0
164	Vascular Endothelial Growth Factor C	-0.00360493	0.00541473	-0.665763	0.50566	0.800628	-0.000950892	0.00578154	-0.16447	0.869382	0.98826	-0.00265403	0.00514813	-0.515533	0.606253	0.849748	1	1	0	1	1	1	0	0	0	0	0	0	0
165	Vascular Endothelial Growth Factor Receptor 2	0.00655509	0.00548208	1.19573	0.231981	0.583364	0.00224969	0.00592184	0.379897	0.704073	0.98826	0.0043054	0.0051935	0.828998	0.407231	0.791323	1	1	0	0	1	1	1	0	0	1	0	0	0
166	Vascular endothelial growth factor receptor 3	0.00432383	0.013525	0.319693	0.749244	0.880371	0.00457886	0.0145887	0.313864	0.753666	0.98826	-0.000255027	0.0128275	-0.0198813	0.984141	0.991161	1	1	1	0	1	1	0	0	0	1	0	1	1
167	Vitamin D-binding protein	-0.0126809	0.0112709	-1.1251	0.260717	0.61072	-0.015826	0.0122215	-1.29494	0.195531	0.936649	0.00314507	0.0108048	0.29108	0.771028	0.89691	1	1	1	0	0	0	0	0	0	1	0	0	0
168	Vitamin K-Dependent Protein S	0.00459826	0.00549481	0.836836	0.402811	0.717508	0.00206351	0.00595518	0.346507	0.729008	0.98826	0.00253474	0.00524486	0.483282	0.628963	0.861952	1	1	0	0	0	1	1	0	0	1	0	0	1
169	Vitronectin	-0.00243695	0.00575545	-0.423417	0.672049	0.851655	-0.00552353	0.00614481	-0.898893	0.368847	0.936649	0.00308657	0.0054708	0.56419	0.572705	0.843278	1	1	0	1	1	1	1	0	0	1	0	0	0
170	von Willebrand Factor	0.0217084	0.0110073	1.97218	0.0487638	0.299458	-0.00871545	0.0117616	-0.74101	0.458798	0.949063	0.0304238	0.0105366	2.88744	0.0039369	0.104283	1	1	1	1	0	1	0	0	1	1	0	0	1
171	YKL-40	0.0228373	0.0122009	1.87178	0.0614232	0.318284	0.00392706	0.012965	0.302896	0.762009	0.98826	0.0189102	0.0116172	1.62777	0.103774	0.526386	1	1	1	1	1	1	1	1	1	0	0	1	1
																total	171	171	64	134	124	147	89	36	49	119	41	65	79
